# Supplementary material for: Reliability and validity of the Japanese version of the weight bias internalization scale
Source: BMC Res Notes. 2022 Oct 22;15:333. doi: 10.1186/s13104-022-06221-x (PMC9588207; doi:10.1186/s13104-022-06221-x)
Supplement: Supplementary file 1 — Supplementary Material 1 [file 13104_2022_6221_MOESM1_ESM.xlsx]

## Sheet: rawdata
GENDER	AGE	HEIGHT	WEIGHT	EDUCATION	MARRIED	EMPLOYMENT	SQ	Q1S1	Q1S2	Q1S3	Q1S4	Q1S5	Q1S6	Q1S7	Q1S8	Q1S9	Q1S10	Q1S11	Q2S1	Q2S2	Q2S3	Q2S4	Q2S5	Q2S6	Q2S7	Q2S8	Q2S9	Q2S10	Q2S11	Q2S12	Q2S13	Q2S14	Q2S15	Q2S16	Q2S17	Q3S1	Q3S2	Q3S3	Q3S4	Q3S5	Q3S6	Q3S7	Q3S8	Q3S9	Q3S10	Q4S1	Q4S2	Q4S3	Q4S4
1	58	165	63	4	2	1	5	4	2	2	1	2	1	2	2	5	2	2	2	2	1	1	1	2	1	2	1	1	1	2	1	1	1	3	2	2	3	2	2	2	3	2	3	3	2	1	2	2	2
1	68	175	77	4	2	1	5	5	2	2	5	2	2	1	1	5	2	2	1	1	1	1	1	2	1	1	1	1	1	1	4	1	1	1	2	2	4	2	2	3	4	2	2	4	1	1	2	1	2
2	75	155	55	2	2	3	5	4	4	1	4	1	4	2	1	6	1	1	1	1	1	1	1	1	1	1	1	1	1	1	2	1	1	1	1	2	2	1	2	2	2	2	2	2	2	1	2	2	2
2	50	155	57	3	1	3	6	2	6	5	7	5	7	4	5	1	4	2	7	6	2	6	6	6	5	7	1	4	6	4	7	4	6	2	3	3	3	2	2	2	2	2	2	3	1	1	1	2	2
1	54	169	84	4	2	1	6	7	4	4	6	2	2	2	2	1	6	4	2	3	2	4	2	3	4	6	2	2	4	6	4	2	2	4	5	2	4	2	2	4	3	2	3	4	2	1	2	1	2
1	45	167	84	4	1	1	6	2	7	7	7	7	7	7	5	1	7	7	2	2	2	6	2	6	5	7	7	7	7	7	7	2	7	7	7	4	2	3	2	1	2	4	1	1	2	1	1	2	2
1	61	173	75	3	1	1	5	6	2	1	5	3	4	1	1	3	1	1	1	1	1	1	1	2	1	1	1	1	1	1	3	1	1	1	3	2	3	3	2	3	3	2	1	3	2	1	1	2	1
1	69	176	74	4	2	2	6	1	4	2	1	3	1	3	2	3	4	4	1	1	1	1	1	5	4	5	2	1	1	1	1	1	2	4	2	2	3	2	2	3	3	2	2	4	1	1	2	1	2
1	66	170	70	3	2	1	5	7	2	2	3	2	2	1	1	3	1	2	1	1	1	1	1	2	1	3	1	1	1	1	1	1	1	2	1	2	4	1	1	4	4	1	4	4	2	1	2	1	2
2	70	152	65	1	2	3	6	3	4	4	3	3	3	2	2	4	2	2	3	2	2	2	4	3	2	3	2	2	2	2	3	4	2	4	3	2	3	2	2	2	2	2	2	3	2	1	1	1	2
1	55	184	77	4	2	1	5	2	2	2	2	5	5	1	2	2	3	2	4	3	3	1	1	4	1	4	2	2	3	3	2	1	3	2	4	3	2	2	2	3	3	2	3	3	2	1	1	1	2
1	60	171	69	4	2	1	5	6	2	3	5	3	2	2	2	3	2	2	2	2	2	2	2	2	2	3	2	2	2	2	2	2	3	2	2	1	4	1	1	4	4	1	4	4	1	1	2	1	2
1	79	176	77	3	2	3	5	5	3	3	5	3	3	5	2	5	3	4	2	5	2	2	3	3	2	3	3	4	3	3	3	3	2	4	2	3	3	3	3	2	3	2	2	3	2	1	2	1	2
1	36	173	78	4	2	1	5	4	4	4	4	3	5	3	4	3	4	4	3	2	3	1	2	1	2	6	2	2	2	2	3	2	2	4	6	4	2	3	1	2	2	2	2	2	3	2	1	2	2
2	45	151	56	4	1	2	5	3	4	4	1	4	4	1	4	3	2	4	3	4	3	1	4	4	4	3	2	1	1	1	1	1	2	1	1	2	3	4	4	2	2	3	4	3	3	2	1	2	1
1	58	166	64	4	2	1	6	4	5	5	5	5	4	4	4	3	4	5	4	3	3	3	2	3	2	4	2	3	3	3	3	3	3	4	4	3	2	3	2	2	2	2	2	2	3	2	1	2	1
1	45	172	80	1	2	4	6	5	3	4	4	3	2	2	2	5	2	2	2	1	3	1	1	2	1	1	2	1	2	2	3	2	1	3	2	4	2	2	2	2	3	3	1	2	3	1	1	2	2
2	51	159	54	5	1	1	5	5	4	3	4	2	3	3	1	5	3	4	6	3	2	5	4	6	3	2	2	2	3	2	4	1	1	3	4	2	2	1	1	4	3	2	2	4	2	1	2	1	2
1	76	162	63	4	2	3	5	6	5	2	5	2	2	2	2	3	2	2	2	2	2	2	1	3	2	2	2	2	2	2	3	1	1	2	2	2	2	2	2	3	3	2	2	3	2	1	2	1	2
2	62	151	47	3	1	1	5	4	5	2	6	7	6	5	4	2	4	4	6	6	3	1	1	6	4	4	3	3	4	4	6	1	3	4	2	3	4	2	1	3	3	2	1	3	2	2	1	1	2
1	59	168	68	4	2	1	5	4	4	4	4	4	4	4	4	4	4	4	4	4	2	3	3	3	3	3	3	3	3	3	3	3	3	3	3	3	2	3	2	2	3	2	2	3	2	2	1	1	1
2	52	156	75	2	1	1	6	4	6	6	5	5	6	5	6	2	6	4	6	6	4	2	6	3	6	6	2	6	7	7	4	5	6	2	2	2	3	3	3	3	2	2	1	2	3	2	1	2	2
2	68	153	60	3	2	3	5	5	2	2	3	2	2	2	2	5	2	3	3	3	2	4	2	4	2	3	2	2	2	3	2	2	2	3	3	2	3	2	2	3	3	2	3	3	2	1	2	1	2
1	59	165	80	4	2	4	7	1	7	7	7	7	7	4	7	1	2	7	7	7	3	7	7	6	2	6	6	6	7	7	7	4	2	7	5	4	1	4	3	1	1	3	1	1	3	1	1	2	1
1	39	169	68	4	2	1	5	4	1	1	5	3	3	2	3	2	3	2	1	1	1	1	1	6	3	1	1	1	1	1	2	1	2	4	4	4	3	2	2	3	3	2	2	4	2	1	2	1	2
2	54	160	60	3	1	3	5	3	6	7	7	7	6	6	6	6	6	6	7	6	5	7	7	7	4	4	4	6	6	7	7	7	7	6	5	3	2	2	3	2	2	3	2	2	2	2	1	2	2
1	41	172	75	4	1	4	5	6	4	3	2	2	3	4	2	5	2	2	2	1	2	2	2	1	1	2	2	1	2	1	3	1	1	4	2	2	3	2	1	3	3	3	3	4	1	1	2	1	1
1	51	170	71	2	2	1	5	4	4	2	2	1	1	1	4	3	2	2	2	2	1	1	1	1	2	2	1	2	2	3	2	2	2	3	2	2	4	1	1	4	4	1	3	4	1	1	2	1	2
1	48	175	88	4	2	1	5	5	4	5	6	4	4	3	3	3	4	4	4	2	2	3	2	2	2	4	2	2	2	3	4	2	2	4	3	2	3	2	2	3	3	2	2	3	2	1	1	2	2
1	61	160	58	2	1	1	5	3	5	4	4	4	4	3	3	5	3	4	2	4	4	4	3	3	2	3	1	1	1	1	4	1	1	1	1	2	2	3	3	3	2	3	2	3	3	2	1	2	1
1	45	176	70	3	1	1	5	5	2	3	5	5	5	2	5	3	4	5	4	4	4	5	3	5	2	5	4	2	3	3	2	2	2	3	3	2	2	3	2	2	3	2	2	3	2	1	1	2	2
1	56	177	78	4	2	1	5	5	2	2	4	2	3	2	2	4	3	3	2	2	2	2	2	2	2	2	1	2	1	1	2	1	2	2	2	3	2	2	2	3	3	2	3	3	3	1	1	1	2
1	72	172	84	2	2	3	5	6	2	4	5	2	2	3	3	4	3	2	3	2	2	2	2	5	1	3	2	1	2	3	4	2	2	2	2	3	4	2	1	3	4	1	2	3	2	1	2	1	2
1	54	165	75	2	1	1	5	4	5	3	5	4	5	2	2	3	4	5	2	3	2	2	3	4	2	2	2	3	4	3	3	1	3	3	3	4	2	3	2	1	1	3	2	2	4	2	1	2	2
1	62	180	83	3	2	1	5	5	3	3	4	3	3	3	3	5	3	3	2	2	2	2	2	3	2	3	2	2	2	2	2	2	2	2	2	2	3	2	2	3	3	2	2	3	2	1	2	1	2
2	51	160	80	3	2	4	6	4	6	5	5	5	6	4	3	2	4	3	6	3	4	5	5	2	3	3	2	2	4	3	5	2	3	3	3	2	3	2	2	2	3	2	2	3	2	2	1	1	2
1	40	178	86	4	2	1	5	2	3	2	3	2	3	4	3	2	3	4	4	3	3	4	4	3	5	3	3	3	3	3	4	3	3	4	3	3	2	2	2	3	2	2	3	3	3	1	1	2	1
2	55	160	79	2	2	3	7	3	5	5	5	4	6	5	4	1	6	4	6	5	3	3	7	3	3	6	3	3	3	4	7	3	3	3	3	3	2	3	3	2	2	3	2	2	3	2	1	2	1
2	38	163	50	2	1	3	5	5	2	1	2	1	2	1	1	3	5	1	3	7	1	2	1	2	3	6	1	1	2	4	1	1	2	2	1	3	1	3	3	1	1	3	2	3	2	2	2	2	2
1	50	172	83	3	2	1	6	4	3	2	2	2	2	2	2	2	5	2	4	5	2	4	2	3	2	4	2	2	3	4	3	2	2	3	3	3	2	3	3	2	2	3	2	1	3	1	1	2	1
1	73	168	77	2	2	2	5	3	3	4	3	3	3	3	4	4	3	3	2	3	2	2	2	3	3	3	2	2	3	2	3	4	2	3	4	2	3	2	2	3	3	2	2	3	2	1	2	1	2
2	49	156	53	3	1	3	5	3	5	6	5	6	6	6	5	3	4	4	4	4	4	4	3	4	2	4	2	3	4	4	5	2	2	3	4	4	1	3	3	1	1	3	2	1	3	2	1	2	1
1	57	168	75	4	2	4	5	4	4	4	4	4	4	4	4	4	4	4	3	3	3	3	3	3	3	3	4	3	2	2	2	2	2	2	2	3	1	3	3	2	2	3	2	3	3	2	1	2	1
2	89	150	40	1	1	3	5	2	6	2	4	3	6	2	2	2	2	4	2	5	4	1	1	1	1	4	1	2	3	3	3	1	3	3	6	3	2	3	3	2	2	3	3	2	3	2	1	2	1
2	48	162	58	2	1	1	5	2	1	3	2	2	2	2	3	5	2	2	3	2	1	3	2	3	1	4	1	1	1	2	3	1	2	1	1	3	3	4	2	1	1	3	2	3	3	2	1	2	2
1	47	163	70	4	2	1	5	3	3	2	4	2	3	3	2	3	5	5	3	5	3	3	2	2	2	4	1	1	4	4	5	2	2	4	4	3	2	3	3	2	2	3	2	2	2	2	1	2	2
1	72	170	68	4	2	3	5	1	6	5	7	5	4	4	4	2	6	4	2	6	4	4	4	3	4	6	3	3	3	3	6	2	2	6	5	3	3	3	3	2	3	3	2	2	3	2	1	2	1
1	47	163	83	5	1	2	6	5	5	5	6	3	4	4	3	3	3	5	2	4	2	2	2	3	3	4	2	2	3	4	4	2	2	5	5	2	2	2	3	3	2	2	3	3	3	1	2	1	2
1	51	161	62	2	1	1	5	4	4	3	3	3	3	3	2	4	2	4	3	3	3	2	2	3	3	4	2	2	2	2	4	2	2	3	3	2	2	3	2	2	2	2	2	2	2	2	1	2	2
2	50	163	65	3	1	4	5	4	7	7	7	7	7	7	7	1	7	7	7	4	4	7	7	7	7	7	7	7	7	7	7	4	7	5	6	4	1	4	2	1	2	2	1	2	4	2	1	1	1
1	65	175	84	4	2	1	6	3	3	4	5	2	2	1	1	3	2	1	1	2	1	3	1	2	1	3	1	1	1	1	1	2	1	3	4	2	3	1	1	3	3	1	4	3	2	1	2	2	2
2	42	157	55	3	1	1	5	3	4	2	6	3	4	1	2	3	5	4	3	1	4	4	4	4	2	5	5	5	5	4	6	2	3	6	5	3	2	2	2	3	3	2	2	4	2	1	1	2	2
1	64	167	72	4	2	3	5	4	2	3	3	3	2	1	4	3	2	5	2	2	3	2	1	3	1	3	2	2	2	2	3	1	2	2	3	2	4	2	1	3	4	1	2	4	2	1	2	1	2
1	44	162	78	3	1	1	6	2	6	6	6	6	6	6	6	2	5	4	6	6	6	6	4	5	4	4	5	6	5	6	6	4	5	4	3	3	2	3	3	2	2	3	2	1	3	2	1	2	1
1	74	174	66	4	2	1	5	6	2	4	3	2	2	4	2	5	2	2	1	3	2	5	1	4	1	4	1	1	1	1	1	1	1	1	1	2	3	2	2	3	4	2	2	3	2	1	2	1	2
1	54	163	60	4	2	1	5	5	2	3	4	2	3	3	2	2	5	4	2	2	3	2	2	4	2	3	2	2	3	3	5	2	2	3	3	3	2	3	2	2	2	2	2	2	3	2	1	2	1
2	49	156	53	4	2	2	5	4	5	6	6	5	7	6	3	1	6	4	6	4	6	7	6	2	4	5	3	5	4	3	5	5	3	4	5	4	2	3	2	2	2	3	2	2	3	2	1	1	1
1	51	167	60	2	2	1	5	4	3	3	5	3	4	3	3	3	2	3	2	2	3	2	2	3	2	2	2	2	2	3	3	2	2	3	3	3	2	3	2	2	3	3	3	2	3	2	2	2	2
1	48	167	65	4	1	1	5	5	3	3	6	3	4	3	3	3	4	5	3	2	3	3	1	3	2	2	1	2	3	2	3	2	3	4	3	2	3	2	2	3	2	2	3	3	2	2	2	1	2
1	44	170	70	4	1	1	5	4	4	4	4	4	4	4	2	3	3	3	2	2	2	2	1	2	2	4	1	2	2	2	2	1	2	4	4	2	3	2	2	3	4	2	2	3	2	1	1	2	2
1	58	177	95	3	2	1	6	6	5	3	4	2	3	2	3	6	4	4	2	3	3	2	3	4	2	4	2	2	2	3	3	2	2	4	1	2	3	2	2	3	3	2	2	3	2	1	2	1	2
1	69	181	98	4	2	1	6	5	3	2	3	3	2	4	2	4	2	2	2	3	2	2	2	2	2	4	2	2	2	2	2	2	2	2	2	2	3	2	2	3	3	2	3	2	2	1	2	2	2
1	56	170	75	4	2	1	6	6	5	5	5	5	5	3	2	2	4	3	2	4	4	5	3	3	5	5	3	3	6	4	3	4	2	7	2	2	2	3	3	3	3	2	3	3	3	2	1	2	2
1	64	167	76	4	2	1	6	6	2	2	6	5	5	2	3	2	5	2	2	4	4	2	2	2	2	4	2	2	2	2	3	2	2	3	3	2	2	2	2	3	3	2	2	2	2	1	1	1	2
2	61	151	51	2	1	1	6	5	5	6	6	6	5	4	2	2	3	2	5	3	6	6	2	5	2	2	6	3	2	2	6	2	2	6	6	2	3	2	2	3	3	2	2	2	2	1	1	2	2
2	73	180	74	2	1	3	5	4	4	4	4	4	7	4	5	1	7	4	1	1	4	1	7	4	7	7	4	7	7	7	7	1	7	7	7	4	1	4	4	1	1	4	4	1	3	2	1	2	1
2	53	161	82	3	2	2	7	5	4	3	4	2	2	2	2	2	2	4	4	4	2	3	3	3	2	3	2	2	3	3	2	2	2	3	3	2	2	2	1	3	3	2	3	3	2	1	2	1	2
1	49	168	68	4	2	1	5	4	4	4	4	4	4	4	4	4	4	4	3	3	4	4	4	4	4	4	4	4	4	4	4	4	4	4	4	3	3	3	3	3	3	3	3	3	3	1	2	2	2
1	56	171	84	4	1	3	5	4	4	2	2	2	2	2	2	5	2	2	1	2	1	1	1	1	1	1	1	1	1	1	2	1	1	1	1	2	3	3	2	3	3	3	3	3	2	2	2	2	2
2	31	160	57	4	1	1	5	3	3	5	6	5	5	5	2	3	3	3	3	3	4	1	3	5	1	2	2	2	2	2	6	2	2	2	2	2	2	2	2	2	2	3	2	3	2	1	1	2	1
1	59	171	75	4	1	1	5	4	4	4	4	4	4	3	3	5	3	3	3	3	3	2	2	2	2	4	2	2	1	4	3	1	2	3	3	2	3	2	2	2	2	2	2	2	3	1	1	1	1
2	44	157	54	2	1	3	5	4	4	4	4	3	4	3	4	3	3	3	4	3	3	3	3	4	2	1	2	2	2	2	2	2	2	3	5	4	1	4	3	1	1	3	3	2	4	2	1	2	2
1	71	161	64	2	2	3	5	5	2	3	3	2	2	2	2	5	2	3	2	3	1	2	1	4	2	3	1	1	1	1	4	1	2	4	3	2	3	1	2	3	3	2	3	3	2	1	2	2	2
1	59	175	72	4	1	3	5	4	3	3	4	4	3	3	3	4	3	3	2	4	2	2	2	2	2	2	2	2	2	2	2	2	2	2	4	2	3	2	3	2	3	2	3	3	3	1	1	2	2
2	64	160	63	4	2	1	5	3	4	2	1	1	1	1	1	3	2	2	4	3	2	7	1	2	1	2	1	1	2	1	1	1	1	2	2	2	3	2	2	3	4	2	3	3	2	1	2	1	2
2	48	172	77	2	1	1	6	2	3	2	3	2	2	2	2	3	2	2	4	2	2	1	1	3	1	4	1	1	1	3	3	1	1	2	2	2	2	3	1	3	3	1	2	4	2	1	2	1	2
2	71	154	57	2	1	3	5	4	5	5	5	5	5	4	4	3	4	4	5	5	3	3	5	4	2	4	2	2	3	4	5	2	3	4	5	3	3	2	2	3	3	2	2	3	2	1	1	1	2
2	40	154	45	4	2	3	5	6	1	4	2	2	4	3	3	5	2	3	3	4	4	2	2	4	2	2	2	2	3	2	4	2	1	3	3	3	4	3	1	2	2	1	2	3	3	2	1	2	2
1	50	171	80	3	1	3	5	6	2	2	2	2	2	2	2	3	2	2	1	1	1	3	1	1	1	3	1	1	1	1	1	1	1	3	2	2	3	2	2	2	3	2	2	3	2	2	1	2	2
2	69	162	67	2	2	3	6	5	3	3	5	3	1	4	2	4	1	4	3	1	1	4	5	7	1	4	1	1	2	2	3	3	2	3	4	1	4	2	2	2	4	1	2	4	1	1	2	2	2
2	52	150	90	4	1	1	7	1	6	7	7	7	7	7	6	1	5	5	6	6	6	5	5	6	7	6	5	4	5	4	3	4	4	4	4	3	3	3	3	3	3	3	3	2	3	2	2	2	1
2	37	155	62	3	1	2	6	6	4	4	4	4	4	2	2	2	2	2	3	3	2	3	2	2	2	3	1	2	3	2	3	2	2	1	2	2	2	2	1	3	3	1	3	3	2	1	2	1	2
2	32	153	60	2	1	3	5	4	4	4	2	2	5	2	3	3	4	4	5	2	2	2	6	4	2	3	1	1	2	2	5	2	2	3	7	3	2	3	2	2	3	3	3	3	3	1	2	2	2
2	54	154	59	2	2	4	6	4	4	3	4	3	4	4	3	3	4	4	3	3	2	2	2	2	2	3	2	2	2	2	3	2	2	2	3	2	3	2	2	3	3	2	2	3	2	1	2	1	2
2	63	161	60	2	2	3	5	5	1	1	1	1	1	1	1	6	1	1	1	1	1	1	1	1	1	1	1	1	1	1	2	1	1	2	2	2	3	2	1	3	3	1	2	4	2	1	2	2	2
2	42	165	55	3	1	3	5	2	4	4	3	4	5	3	1	3	3	4	3	4	3	3	2	2	2	1	1	3	2	3	3	1	2	2	5	4	1	3	3	1	1	4	2	1	4	2	1	2	2
2	38	157	54	3	2	4	5	3	5	4	5	5	5	5	3	3	3	4	3	3	2	5	2	2	3	3	2	2	3	2	6	2	2	5	3	3	2	3	2	2	1	3	1	1	3	2	1	2	1
1	65	159	62	2	1	3	5	6	4	5	4	2	4	2	2	2	2	4	2	2	2	2	1	2	2	4	2	1	1	1	3	1	2	3	2	2	2	2	1	2	3	2	2	3	2	1	2	1	2
2	54	159	61	2	1	4	5	4	6	5	7	6	6	4	4	2	6	4	6	3	4	5	4	2	3	2	2	4	6	4	7	3	4	4	7	3	1	3	2	2	2	3	1	2	3	2	1	2	2
1	61	168	69	4	2	1	6	6	2	2	3	2	2	2	2	4	2	2	2	2	2	2	2	2	2	4	2	2	2	2	3	2	3	3	2	2	3	2	2	3	3	2	2	3	2	1	2	1	2
1	78	163	74	2	2	3	6	6	2	4	5	5	5	4	4	2	6	5	3	3	3	2	2	5	2	3	2	2	3	2	2	2	2	3	3	3	3	2	2	2	3	2	2	3	2	1	2	1	2
2	65	155	62	3	2	3	6	3	5	3	4	2	3	2	2	5	2	2	3	2	2	2	4	5	2	4	2	2	4	2	2	2	2	3	3	2	3	2	2	3	3	1	3	2	1	1	2	1	2
1	50	170	67	1	1	2	5	2	4	7	7	7	7	5	4	1	7	4	7	7	5	4	4	7	3	7	2	7	7	7	7	2	7	7	7	3	1	3	2	1	1	3	1	1	4	2	1	2	1
1	55	163	87	3	1	4	6	4	5	4	5	5	4	2	2	3	5	4	3	3	2	3	4	4	5	2	2	3	2	2	5	2	4	5	5	3	2	3	3	2	2	3	2	2	3	2	1	2	1
1	48	158	67	2	2	1	5	6	2	2	2	2	2	2	2	2	2	2	2	2	2	2	2	2	2	2	2	2	2	2	2	2	2	2	2	2	3	2	1	3	3	1	3	3	2	1	2	1	2
2	49	153	55	3	1	1	5	4	3	4	5	3	3	4	2	3	3	3	4	3	3	4	2	3	2	3	2	2	2	2	3	2	2	3	2	2	2	3	3	2	3	2	2	3	3	1	1	2	1
2	26	155	60	2	1	3	5	4	4	2	3	3	3	3	3	5	2	3	3	2	2	3	2	2	2	1	2	1	2	1	2	2	2	2	2	3	2	3	3	2	2	2	2	3	2	2	2	2	1
2	34	162	60	4	2	4	5	4	4	5	6	5	5	4	4	4	3	3	4	4	4	4	3	5	2	2	2	3	3	2	6	3	3	3	5	2	2	3	2	2	2	3	2	3	3	1	1	2	1
2	35	160	69	4	2	3	6	2	5	5	6	6	5	4	4	2	4	4	3	3	3	3	2	4	2	5	1	3	4	3	3	3	3	4	5	3	2	2	3	3	2	3	2	3	2	1	1	2	2
2	31	157	54	2	2	3	5	3	4	4	4	4	5	2	2	3	4	4	3	3	3	2	3	4	3	2	2	2	2	2	3	1	2	3	2	3	2	3	2	2	2	2	2	3	2	2	1	2	1
1	61	165	80	3	1	1	6	4	4	4	4	4	4	4	4	5	4	4	3	3	2	2	2	3	2	3	2	1	3	3	2	2	2	3	3	2	3	2	2	3	3	2	3	3	2	1	2	1	2
1	64	175	72	4	2	4	5	4	4	2	2	2	2	2	2	4	2	2	1	2	3	2	1	2	1	3	1	1	1	1	2	1	1	1	1	3	3	1	2	3	3	2	3	4	2	1	2	1	2
1	52	175	84	4	2	1	5	5	5	6	6	5	6	6	6	6	6	6	4	4	4	3	2	3	2	2	5	2	3	3	5	4	6	5	4	3	3	3	2	3	3	3	2	2	2	1	2	2	1
2	49	164	49	5	2	1	6	5	5	5	5	5	6	5	4	2	5	5	4	4	6	5	4	3	6	3	7	3	3	3	7	2	5	6	5	3	1	3	2	3	2	2	1	2	3	2	1	1	1
2	34	165	80	4	1	1	6	4	6	5	7	5	5	4	4	4	3	5	4	4	1	3	2	3	2	5	1	2	4	4	5	5	3	2	7	3	2	2	2	2	2	2	2	3	2	1	2	2	2
1	38	172	78	4	1	1	6	1	1	3	4	4	5	4	3	4	4	4	1	3	4	4	2	3	3	4	3	3	4	3	3	3	3	3	3	4	1	2	1	4	3	3	3	1	3	1	2	1	2
2	43	156	54	4	2	1	5	5	3	5	5	4	3	3	3	4	3	3	4	2	2	3	3	4	2	2	3	3	3	2	3	2	2	2	2	2	3	2	2	3	3	2	2	3	2	1	1	1	2
2	49	155	54	3	2	2	5	4	4	4	4	4	5	3	4	3	4	4	4	3	3	6	6	2	2	6	2	2	6	5	2	2	2	4	4	2	2	2	3	2	2	2	2	2	2	1	1	2	2
2	43	166	62	3	2	3	5	4	4	4	4	5	4	1	4	4	4	4	3	3	3	5	3	3	2	3	5	7	3	3	2	2	2	2	3	2	2	2	3	3	2	3	2	2	2	1	1	1	1
2	40	157	64	4	2	3	6	5	2	4	5	3	1	2	1	2	1	2	5	2	1	7	2	2	3	4	1	1	1	2	1	2	1	1	7	2	2	3	2	2	4	1	3	4	1	2	1	2	2
1	54	164	70	3	2	1	6	5	4	2	4	3	2	4	3	4	2	2	2	2	2	4	2	3	2	3	1	2	2	3	2	1	2	3	4	2	3	2	2	3	3	2	3	3	2	1	2	1	2
1	51	175	70	4	2	1	5	4	3	3	2	5	6	2	3	3	4	3	4	3	2	1	1	4	1	3	1	2	4	2	4	2	2	3	5	3	2	2	3	3	3	3	3	2	3	1	1	1	2
1	58	170	82	2	2	1	6	2	5	2	5	3	2	2	2	2	2	4	3	5	2	3	2	4	5	5	2	2	3	5	4	1	2	5	3	4	2	3	3	2	3	3	2	3	3	2	2	2	2
1	54	168	68	2	2	1	5	4	4	4	4	4	4	1	1	3	4	3	3	2	1	1	2	2	1	4	1	1	2	2	2	1	3	2	2	2	3	2	2	3	3	2	2	3	2	1	2	1	2
2	39	155	47	3	2	2	6	1	7	2	7	6	6	6	4	2	4	4	6	3	6	1	4	3	3	4	3	5	7	4	6	2	5	7	7	4	4	4	3	4	3	4	4	4	4	1	1	2	2
2	56	149	53	3	2	1	5	5	5	5	5	5	4	2	2	2	4	4	4	4	3	2	2	3	3	4	3	2	2	2	4	2	2	3	3	3	2	2	2	2	3	2	2	3	2	1	1	2	2
1	64	180	81	3	2	3	5	4	3	3	3	4	4	3	3	3	4	4	3	2	2	2	2	4	3	3	2	2	2	3	3	2	2	3	2	2	3	2	2	3	3	2	2	3	2	1	2	2	2
2	41	154	60	4	1	3	6	4	5	4	4	5	5	4	4	3	3	4	4	5	3	4	3	3	2	4	2	3	3	3	3	2	2	4	4	3	2	3	3	2	2	3	2	2	3	2	1	2	2
1	38	170	85	2	1	3	6	4	7	5	6	6	6	1	5	2	6	7	6	6	2	2	5	5	6	3	1	2	6	3	7	6	6	2	6	4	2	4	2	1	2	3	1	1	4	2	1	2	2
2	40	155	49	4	1	2	5	3	4	5	5	6	6	6	3	3	3	4	4	5	6	5	4	3	2	2	5	4	4	2	6	2	4	4	4	3	1	3	2	1	1	2	2	2	3	1	1	2	2
1	55	168	66	4	2	1	5	3	3	2	5	4	5	4	3	3	3	4	2	3	4	4	3	3	4	4	3	3	5	4	5	5	5	4	4	2	2	2	2	3	3	3	2	3	2	2	1	1	2
2	60	155	90	2	2	3	7	4	4	5	5	5	5	5	4	1	5	4	4	3	3	3	6	4	5	5	4	4	3	3	7	3	3	6	5	3	3	3	3	2	2	3	2	2	3	2	1	2	1
1	41	180	90	4	1	1	5	4	4	4	4	4	4	4	4	3	4	3	1	2	1	2	1	1	1	1	1	1	1	1	4	1	1	3	3	2	3	2	2	3	3	2	3	3	2	1	1	1	2
2	60	168	69	3	2	3	6	3	5	5	3	5	5	4	3	3	3	5	4	5	4	4	4	4	3	3	2	3	3	3	3	2	3	5	5	3	2	3	3	2	3	2	2	3	3	2	1	2	1
1	64	180	87	4	2	4	5	6	2	2	2	1	2	2	1	4	1	1	2	2	2	2	1	4	2	3	1	1	1	2	2	1	1	2	4	2	4	1	1	4	4	1	3	4	2	1	2	1	2
1	45	168	92	3	2	4	6	6	5	5	6	4	5	3	3	2	4	4	4	2	2	3	4	2	4	4	3	2	2	2	5	2	3	3	3	3	3	2	2	3	2	3	3	3	2	1	2	1	2
1	43	171	100	2	1	1	7	4	4	4	4	4	4	4	3	2	4	4	6	4	4	4	3	3	4	4	3	3	4	3	3	3	3	3	3	2	2	2	2	2	1	2	2	2	2	1	1	2	2
2	48	155	74	2	2	1	6	2	6	4	7	2	6	4	4	1	7	4	4	4	2	6	4	2	3	4	2	3	5	2	6	2	2	2	5	3	2	3	3	2	2	3	3	3	3	2	1	2	1
1	44	176	80	1	2	1	5	4	4	5	4	4	5	3	4	4	4	5	4	4	3	4	2	3	2	2	2	2	3	2	4	1	3	3	4	3	2	3	4	2	3	3	3	3	3	1	1	2	1
2	48	162	63	2	1	3	7	1	7	7	7	7	7	7	7	1	5	5	6	6	7	3	5	2	4	5	3	7	7	7	7	2	7	5	6	1	1	4	3	1	1	3	1	2	4	1	1	2	1
2	30	154	54	4	2	1	5	5	3	3	5	4	4	3	1	4	3	1	4	2	4	2	2	4	2	2	2	2	2	2	4	2	2	3	2	2	2	2	2	3	3	2	2	3	2	1	2	1	2
2	46	150	68	3	1	1	7	1	7	7	1	2	6	6	5	1	6	7	4	1	3	3	6	6	6	7	5	6	7	6	7	7	6	7	6	4	1	3	3	1	1	3	2	1	3	2	1	2	1
1	51	169	67	2	2	1	5	4	4	3	4	2	2	3	1	3	4	2	2	3	1	1	1	4	2	2	1	1	3	2	3	1	1	1	3	3	2	3	3	2	2	3	3	2	3	2	1	2	1
1	43	173	83	2	2	1	5	4	4	4	1	4	4	4	4	4	4	4	4	4	3	3	3	3	4	4	3	3	4	3	3	3	4	4	4	3	2	2	2	3	3	3	3	3	3	2	2	2	2
2	54	167	70	3	2	2	5	4	2	2	5	5	4	2	2	2	5	4	3	3	4	1	2	2	4	5	3	3	3	5	4	1	2	3	3	2	3	3	2	2	2	2	2	3	3	2	1	2	2
1	45	167	70	4	2	1	5	2	3	5	5	5	5	2	2	3	3	3	3	3	3	4	2	3	2	4	3	3	3	3	4	2	2	4	3	3	2	3	2	3	3	3	2	3	3	2	1	2	2
1	47	177	65	3	1	1	5	4	4	4	3	3	5	2	2	3	3	4	1	4	2	1	1	2	1	2	1	3	3	1	1	1	1	1	2	2	4	2	1	2	4	1	3	1	4	2	1	1	2
1	70	173	68	2	2	3	5	4	3	3	2	3	3	2	2	4	2	2	2	3	2	2	2	2	2	3	2	2	2	2	2	2	2	3	2	2	3	3	2	2	3	2	3	3	2	1	1	1	2
1	30	163	67	4	2	1	5	6	2	2	5	2	5	2	2	2	3	2	2	2	3	1	1	4	2	1	1	1	1	1	3	1	3	6	1	2	3	1	1	4	3	2	3	3	2	1	1	1	2
2	52	155	59	3	2	2	5	3	4	5	5	5	5	4	3	2	5	3	4	4	3	4	5	4	4	4	2	4	4	4	7	4	4	4	4	3	3	2	2	3	3	2	2	3	2	1	1	2	2
2	31	156	57	3	2	1	5	2	5	6	6	4	7	6	2	2	3	4	6	3	5	5	2	5	3	1	2	3	6	4	7	2	6	4	6	4	1	4	1	1	1	2	2	1	3	2	1	1	1
1	64	165	73	4	2	4	6	6	3	2	4	2	4	4	2	3	2	2	2	3	2	2	2	2	2	3	2	2	2	2	1	2	2	3	2	2	3	2	2	3	3	2	3	3	2	1	2	2	2
1	53	178	68	4	2	1	5	2	4	2	3	5	3	3	5	3	2	4	3	4	6	6	6	5	6	5	5	6	4	5	4	5	6	5	6	4	3	3	2	4	3	3	4	3	3	1	1	1	2
1	32	160	96	1	1	3	7	4	4	4	7	7	7	7	4	1	4	4	4	5	5	5	5	5	6	5	5	5	6	6	5	5	4	7	7	4	1	3	3	2	1	4	2	1	4	2	1	2	1
1	66	166	80	2	2	1	6	2	2	2	3	2	5	4	4	4	4	2	4	4	4	4	1	3	3	3	3	2	1	1	4	4	2	3	4	2	2	2	3	2	3	2	3	4	3	2	2	1	2
1	37	169	60	4	1	1	5	6	4	4	4	3	4	2	2	3	4	5	3	2	2	2	1	3	1	3	2	1	3	2	2	1	1	2	2	2	3	2	2	3	3	2	3	3	2	1	1	1	2
1	46	172	82	3	2	1	6	2	5	2	2	2	4	4	2	3	3	4	1	1	1	6	2	4	3	4	2	2	2	2	3	1	1	2	2	2	3	2	3	2	3	3	3	2	3	2	2	2	2
1	49	165	70	4	2	1	5	4	5	3	5	2	2	3	2	3	2	2	4	4	2	2	2	3	2	2	2	2	2	2	3	2	2	3	2	2	3	2	2	3	3	2	3	3	2	1	2	1	2
2	35	163	65	4	2	3	6	1	5	5	6	6	6	4	5	1	4	1	6	4	5	4	5	5	5	4	4	5	6	4	7	4	5	5	5	4	1	4	4	1	1	4	1	1	4	2	1	2	1
2	50	154	50	2	2	3	5	5	3	3	2	2	3	2	3	4	2	3	2	2	3	1	1	2	2	2	2	1	2	2	3	1	1	3	3	2	2	3	2	2	3	2	2	3	3	2	1	2	2
2	37	165	76	2	2	4	6	4	6	7	7	4	4	4	3	1	4	4	7	3	3	3	7	7	2	7	2	1	6	2	7	7	2	7	7	3	1	1	2	1	1	4	1	1	1	1	2	2	1
2	34	149	52	4	1	3	5	2	2	5	5	2	5	3	2	3	3	1	3	3	3	2	1	4	2	1	2	1	1	2	4	2	2	2	3	4	1	4	3	2	1	2	1	1	4	1	1	2	1
2	36	157	61	4	1	1	5	6	1	1	2	1	1	1	1	5	1	1	3	1	1	1	1	6	1	1	1	1	1	1	3	1	1	1	3	1	4	1	1	4	4	1	2	4	1	1	2	2	2
2	54	156	60	3	2	1	6	3	4	4	3	5	4	4	4	2	4	4	6	4	3	4	3	4	4	3	3	4	3	4	5	2	3	5	4	3	2	2	2	2	2	2	2	2	2	2	1	2	1
2	48	163	50	4	2	4	5	3	2	4	4	4	5	2	4	5	3	3	2	4	4	3	1	2	1	4	2	2	6	2	4	1	2	3	3	3	4	1	1	2	4	2	3	3	2	1	2	2	1
2	35	155	48	4	2	2	5	3	5	5	6	5	5	3	3	3	3	5	3	3	3	2	2	3	3	2	2	2	3	2	7	2	3	3	3	3	2	2	3	2	2	2	2	2	2	1	1	2	2
1	22	168	67	4	1	3	5	3	2	5	3	3	5	3	2	2	3	5	2	3	2	2	1	2	2	3	2	1	4	4	2	2	2	3	4	2	2	3	3	2	2	2	1	2	3	2	1	2	1
2	45	150	55	2	2	4	5	6	3	7	7	7	7	4	4	2	5	4	3	2	6	5	4	3	2	3	2	3	3	3	6	1	5	5	3	3	1	2	2	2	2	3	1	2	3	1	1	1	1
2	44	163	70	4	1	1	6	2	2	6	7	6	6	6	6	6	3	5	6	6	2	2	6	6	2	6	3	6	6	1	7	2	6	6	1	2	2	2	2	3	2	2	2	3	2	1	1	1	1
1	39	171	66	4	1	2	5	3	3	2	2	5	5	4	3	2	4	4	4	4	4	2	3	2	3	3	2	3	3	2	3	2	3	3	4	2	2	2	2	3	2	3	3	3	3	1	1	2	1
2	44	153	58	3	1	1	5	2	4	4	5	5	5	4	2	2	3	6	5	5	4	4	5	5	3	5	2	2	3	4	5	2	2	3	4	3	2	3	3	2	2	3	2	2	3	2	2	2	2
1	55	168	75	4	1	1	6	3	3	4	4	3	2	4	3	3	3	3	3	2	3	3	3	3	4	5	3	2	4	3	4	3	4	3	4	2	3	3	2	3	2	2	2	3	2	1	1	2	2
2	47	160	63	3	2	2	5	4	4	5	6	3	5	3	3	3	4	4	5	2	3	3	3	4	3	3	2	2	3	3	4	2	2	5	5	3	2	3	2	2	2	3	2	3	2	1	1	2	2
2	47	168	57	4	2	2	6	4	4	5	4	5	6	1	3	4	6	4	5	7	7	7	7	7	4	7	2	4	7	7	7	2	7	6	7	4	2	4	3	1	1	2	1	3	3	2	1	2	1
2	66	159	57	3	2	3	5	4	2	2	4	1	1	1	1	3	1	1	2	2	2	2	1	4	2	2	1	1	1	2	1	1	1	1	1	1	4	1	2	3	4	1	3	2	2	1	2	1	2
1	56	181	85	3	2	1	5	1	2	3	2	2	4	3	3	3	3	5	4	1	2	4	1	2	4	1	2	2	2	1	1	1	2	2	3	1	3	2	1	3	3	2	2	3	1	1	1	1	2
2	68	150	47	1	2	4	5	5	2	3	4	1	1	5	1	5	4	2	3	2	2	1	1	4	1	2	2	1	1	1	1	1	1	3	2	3	3	2	2	3	3	2	1	2	2	1	1	1	2
1	50	175	79	2	1	4	5	5	4	2	4	2	4	1	2	4	2	2	2	2	2	3	2	2	2	2	2	2	2	2	2	2	2	3	2	2	3	3	2	3	3	2	2	3	2	2	2	2	2
1	49	172	64	4	2	1	5	4	4	4	4	2	2	4	4	5	2	2	2	3	4	6	1	1	1	3	2	1	3	2	2	1	1	1	1	4	1	1	4	4	4	4	1	1	1	1	1	1	2
2	31	162	63	3	2	4	5	5	4	4	3	3	5	2	2	3	2	2	3	3	4	3	2	4	2	2	2	2	2	2	3	2	2	3	2	2	3	2	3	2	3	2	3	3	2	1	1	2	2
1	47	177	84	4	1	1	5	5	2	4	5	2	5	2	5	2	5	4	3	4	3	2	3	4	4	4	3	3	4	3	3	4	3	4	4	2	3	3	3	3	2	3	3	3	3	1	2	1	2
1	53	173	75	2	2	4	5	3	4	3	4	4	4	4	4	4	4	4	4	4	3	4	4	4	4	5	3	5	4	4	5	5	4	4	4	3	3	3	2	4	3	3	4	3	3	2	1	2	2
1	39	175	75	2	2	1	5	5	4	3	5	3	4	2	1	3	4	2	4	4	5	2	2	4	2	5	5	2	2	1	5	1	2	1	2	3	1	4	3	2	1	3	1	1	4	2	1	2	1
1	60	171	67	4	2	1	5	6	2	1	6	1	1	1	1	3	1	1	3	1	1	1	1	1	1	1	1	1	1	1	1	1	1	3	2	2	4	1	1	3	4	1	4	4	2	1	2	1	2
1	46	157	63	4	1	3	5	2	5	3	5	5	6	5	4	3	6	5	3	2	3	2	3	3	2	2	2	3	4	2	3	1	3	4	4	4	1	3	3	1	2	3	2	1	3	2	1	2	1
1	56	170	67	4	2	1	5	4	2	2	5	1	2	1	1	2	1	2	1	1	3	1	1	4	1	4	1	1	2	2	5	1	3	3	6	3	2	3	2	1	2	3	2	1	2	1	2	2	2
2	40	149	51	4	2	3	6	4	5	5	5	5	5	5	4	2	5	4	7	4	3	3	3	2	2	4	2	3	3	3	5	3	3	3	3	3	2	2	2	3	2	2	2	2	3	1	1	1	1
1	37	167	65	4	2	1	6	3	2	4	5	2	3	4	2	2	5	5	4	5	2	2	3	5	6	5	2	2	3	3	3	2	2	2	3	2	2	3	2	2	3	3	2	3	2	1	1	1	2
1	55	179	78	3	2	1	5	6	5	5	5	5	4	5	2	2	4	4	1	6	4	2	1	2	2	7	3	3	2	5	4	1	1	4	3	3	2	2	2	3	2	1	1	3	2	2	2	1	1
2	26	157	49	2	1	1	5	5	5	6	5	5	5	5	4	3	4	4	3	2	4	3	3	3	3	3	2	4	4	4	5	3	3	4	3	3	2	3	3	2	2	2	2	2	3	2	1	2	2
1	53	176	86	5	1	4	6	6	4	5	6	5	6	2	2	2	4	4	3	1	3	5	1	4	3	5	1	3	4	6	4	3	5	3	3	3	2	3	1	2	2	2	1	3	3	1	1	1	2
2	29	157	54	3	2	4	5	4	6	7	7	7	7	7	7	1	7	7	5	7	7	7	5	7	7	7	7	7	7	7	7	7	7	5	5	4	1	4	4	1	2	3	1	2	4	1	1	2	1
1	55	170	67	4	2	1	5	4	4	3	4	2	4	2	2	4	3	4	4	2	3	3	2	3	2	3	2	2	3	3	3	2	1	3	3	3	2	2	3	2	2	2	3	2	3	2	1	2	2
1	72	172	86	4	2	4	7	5	5	3	7	3	5	4	4	2	2	3	3	2	3	3	2	3	1	7	2	4	4	3	3	2	2	3	4	3	1	2	2	2	3	2	1	2	2	1	1	2	2
2	55	164	73	4	1	1	5	3	2	3	4	2	3	4	2	3	4	3	3	4	5	2	4	4	3	3	2	2	2	2	1	2	2	2	4	3	2	2	2	3	3	2	2	3	2	1	1	2	2
2	49	156	69	1	1	3	7	1	7	7	7	7	7	5	7	1	5	4	7	7	4	7	7	4	7	7	3	7	7	7	7	5	7	5	6	4	1	4	4	1	1	4	1	1	4	1	1	2	1
1	61	170	74	4	2	1	5	3	2	2	2	2	2	4	2	1	1	1	1	1	1	1	1	1	2	2	1	1	1	1	2	1	1	1	1	2	4	2	1	4	4	2	3	4	1	1	2	1	2
1	70	174	76	2	2	3	5	6	1	2	3	3	3	1	1	4	2	1	1	1	1	1	1	1	1	1	1	1	1	1	1	1	1	2	1	2	3	1	1	3	4	2	2	4	2	1	2	1	2
1	55	175	70	5	2	1	5	6	1	1	2	1	2	2	1	2	1	1	1	1	1	1	1	1	1	1	1	1	1	1	3	1	1	1	1	2	3	2	1	4	4	1	1	4	1	1	2	1	2
1	59	181	105	4	2	3	7	3	6	5	7	4	5	5	5	1	6	5	6	4	7	7	4	3	5	7	3	3	6	7	7	3	5	5	6	3	1	2	2	2	2	2	2	2	2	1	2	1	2
2	45	155	70	3	2	1	6	3	6	5	5	6	6	3	3	2	2	2	5	4	5	5	4	3	3	4	3	4	4	2	5	2	3	6	5	2	3	2	2	3	3	2	2	2	2	1	1	2	2
2	45	155	56	3	2	3	6	2	4	5	6	3	4	4	4	2	4	4	5	5	5	5	5	2	3	4	2	2	2	2	4	2	2	2	3	3	3	3	3	3	3	3	3	3	3	2	1	2	1
2	60	152	62	3	2	1	5	4	4	4	5	4	5	4	2	2	4	4	3	2	2	4	3	4	1	3	2	2	4	3	5	2	3	3	3	2	3	2	2	3	3	2	2	3	2	1	2	1	2
1	61	174	80	5	2	1	5	3	4	4	5	4	3	4	4	3	4	4	4	4	2	2	2	2	2	4	2	2	2	2	4	2	2	2	2	2	3	2	2	3	3	2	3	3	2	1	1	2	2
2	30	163	57	2	1	1	5	6	4	5	5	4	5	2	1	3	5	3	5	3	3	3	3	2	1	2	1	2	3	5	7	1	4	3	6	2	4	2	1	4	4	1	2	3	1	1	2	1	2
2	40	153	47	4	2	3	5	4	2	2	5	5	5	2	2	3	2	1	3	3	3	1	1	4	2	3	1	3	1	3	6	1	3	4	3	2	2	2	2	4	4	1	2	3	2	1	1	2	2
1	49	174	96	2	1	3	7	4	7	6	7	6	6	5	5	1	6	7	4	5	4	5	6	5	6	7	3	3	4	6	7	4	5	6	7	3	1	3	3	1	1	3	1	1	3	2	1	2	1
2	26	152	49	4	1	1	5	3	6	6	7	7	7	5	5	2	6	7	7	6	7	7	7	6	6	4	6	6	6	4	7	2	7	7	6	3	2	2	3	2	2	3	1	2	3	2	1	2	1
2	35	158	54	3	2	3	5	5	2	5	6	3	5	3	3	3	3	3	5	4	3	4	2	4	5	3	2	4	4	3	5	5	3	3	4	3	1	2	3	2	1	3	2	1	3	1	1	2	1
2	21	170	66	4	1	4	6	6	6	6	7	5	6	5	3	2	4	5	7	6	6	4	3	3	3	2	3	4	5	2	7	2	4	2	4	3	2	2	2	3	3	2	2	3	2	1	1	1	2
1	39	168	57	4	2	1	5	2	4	5	2	3	5	5	4	3	3	4	3	6	4	4	2	4	2	5	2	4	5	5	4	2	2	2	5	3	2	4	3	2	2	3	3	2	3	2	1	2	1
1	63	171	73	2	2	3	5	4	3	4	4	3	2	3	2	4	3	4	2	3	3	2	2	3	2	3	2	2	2	3	3	2	2	3	3	2	3	2	2	2	3	2	2	3	2	1	2	2	2
1	43	176	93	4	2	1	7	5	2	2	2	2	2	2	2	6	2	2	1	1	1	2	1	4	2	2	2	1	1	2	2	2	1	3	5	2	2	2	3	3	2	2	1	2	2	2	1	2	1
1	62	172	81	4	2	1	6	7	4	4	7	2	5	1	1	3	5	4	4	3	4	4	3	3	2	4	2	2	3	3	2	2	3	3	3	3	2	3	2	2	2	2	2	2	3	1	2	1	2
1	54	160	66	4	2	1	5	4	4	3	4	3	3	3	3	4	4	4	2	2	3	3	2	3	3	3	3	3	3	3	4	4	3	3	3	2	3	2	2	3	3	2	2	3	2	1	2	1	2
2	25	163	71	4	1	1	7	3	6	5	6	3	5	5	3	1	2	4	3	2	1	1	3	2	3	2	2	2	3	3	5	4	2	2	3	2	4	2	2	3	3	2	2	3	2	1	1	1	2
2	43	150	51	2	2	4	6	1	6	7	7	6	7	5	5	2	6	5	7	4	6	4	6	6	5	5	4	5	7	7	7	7	7	5	6	4	1	3	4	1	1	4	1	1	4	2	1	2	1
1	38	170	69	5	2	1	5	5	3	5	5	3	5	5	5	3	5	5	2	4	4	2	2	4	2	2	2	2	2	2	2	2	4	2	2	2	3	2	2	3	3	2	3	3	2	1	1	1	2
1	67	170	71	4	2	2	5	5	3	3	4	1	4	2	2	5	3	3	3	2	2	2	2	3	2	2	1	2	2	1	4	2	2	2	2	3	2	2	2	3	3	2	2	3	2	1	1	1	2
2	42	163	60	2	1	2	5	6	2	2	6	5	5	2	2	2	2	2	4	2	2	6	4	5	2	2	2	2	4	2	4	2	2	2	6	2	3	2	2	3	3	2	2	3	2	2	2	1	2
2	44	157	73	3	1	4	6	2	4	5	4	5	5	5	5	2	4	3	5	4	2	5	6	4	5	6	2	4	4	5	6	5	4	5	5	3	1	4	2	1	1	4	2	2	4	2	1	2	1
1	58	168	68	4	2	1	5	3	3	4	3	3	3	4	3	3	4	3	2	3	3	4	2	2	4	4	5	3	4	4	4	5	4	4	5	3	2	2	3	2	3	2	3	3	2	1	1	1	1
1	49	178	80	5	2	1	5	4	4	5	5	5	5	5	3	3	4	5	3	3	3	2	2	3	2	3	2	2	3	2	4	2	2	3	3	3	2	3	3	2	2	3	2	2	2	2	2	2	1
2	39	168	67	2	2	3	6	4	5	6	6	5	6	4	2	2	5	5	6	5	4	3	3	4	3	3	5	4	4	4	6	1	5	4	3	4	2	3	2	2	2	2	1	3	2	1	2	2	2
2	43	157	57	3	1	1	5	4	3	3	6	3	4	2	2	3	2	2	3	3	3	4	1	3	2	2	1	2	3	2	5	2	2	3	3	2	2	3	2	2	2	3	2	2	3	1	1	2	1
2	42	156	50	4	2	1	5	4	3	6	4	5	5	5	4	5	5	4	3	2	4	3	3	3	3	2	3	2	2	2	4	1	2	2	3	2	2	2	3	3	3	2	2	2	2	1	1	1	2
2	23	158	54	3	2	4	5	4	4	5	7	5	7	3	4	2	5	4	4	4	6	6	1	3	4	1	1	3	5	2	7	4	3	4	3	4	3	3	2	3	2	2	2	2	2	1	1	2	1
1	50	163	63	2	2	4	5	4	4	3	5	3	3	2	2	3	4	4	2	3	2	2	2	3	2	3	2	2	3	3	1	2	2	3	2	2	3	2	3	2	3	3	3	2	2	2	2	2	2
1	46	163	65	2	2	3	5	6	2	2	5	3	3	3	1	2	2	3	4	2	2	3	2	5	2	3	2	2	2	3	3	1	2	4	4	2	2	2	3	3	3	2	2	3	2	1	2	1	2
2	30	158	51	3	2	4	5	5	2	5	5	5	5	4	3	3	3	4	5	3	3	2	2	3	2	2	2	2	3	2	4	2	3	3	3	3	2	3	3	2	3	2	2	3	2	2	2	2	2
1	59	163	68	2	1	1	5	4	3	2	5	2	3	3	3	3	2	3	4	3	2	2	2	3	3	3	2	2	2	2	4	2	2	5	3	3	2	3	2	2	2	3	2	2	3	1	1	2	2
1	46	174	89	4	1	1	6	5	5	4	4	3	6	5	4	2	6	4	2	3	2	2	3	4	2	5	2	2	2	3	2	2	2	2	2	3	2	2	2	2	2	2	2	2	2	1	2	1	1
1	32	165	77	2	2	1	6	5	3	3	7	3	3	3	3	5	5	5	3	2	3	2	2	5	2	5	4	2	3	3	7	2	2	2	4	2	2	2	3	3	2	2	2	3	2	1	2	1	2
1	33	175	95	3	2	1	6	6	2	2	2	2	2	2	1	3	2	1	1	1	1	1	1	4	1	1	1	1	1	1	1	1	1	1	1	2	4	3	1	3	4	1	3	4	2	1	2	1	2
2	46	172	60	4	2	4	5	5	3	3	5	3	3	3	2	4	5	3	4	4	2	2	2	3	3	5	2	2	2	2	4	2	2	2	4	2	3	2	2	2	3	2	2	3	2	2	2	2	2
1	37	177	78	5	2	1	5	4	5	5	3	6	6	5	6	1	6	4	2	5	3	4	4	4	2	5	4	5	6	6	5	2	5	5	4	4	3	3	2	3	3	2	1	2	3	1	1	2	1
2	20	161	53	2	1	4	5	2	7	6	7	7	7	5	7	1	7	7	7	6	7	2	7	7	7	5	5	7	7	7	7	2	7	5	5	4	1	4	3	1	1	4	1	1	4	2	1	2	1
2	36	160	62	3	1	1	6	4	5	6	7	5	6	3	4	2	4	5	6	4	4	7	3	6	3	3	2	2	6	5	7	2	3	7	7	3	2	2	2	3	3	2	2	3	2	1	1	1	2
2	31	163	77	3	2	2	6	4	2	5	7	4	5	3	1	4	3	1	7	4	6	7	4	7	6	7	6	6	5	5	7	7	3	6	5	3	2	3	3	3	2	2	2	3	2	1	1	2	1
2	36	163	58	4	1	3	6	2	6	7	7	7	7	7	7	3	6	6	6	4	6	2	6	6	6	4	4	6	6	5	7	5	6	7	4	4	2	4	3	1	1	3	1	1	3	2	1	2	1
2	39	168	65	2	2	3	5	5	4	5	6	4	5	5	5	3	6	4	6	6	4	4	2	6	4	5	4	2	3	3	7	2	2	5	5	3	2	3	1	2	2	2	2	3	3	1	1	1	2
2	21	163	70	2	2	4	6	1	2	2	2	2	2	2	2	2	2	2	1	1	1	1	1	1	1	1	1	1	1	1	1	1	1	1	1	2	2	2	2	2	3	2	2	3	2	1	2	2	2
2	40	160	58	4	1	1	5	5	4	4	6	5	5	5	4	2	5	4	4	4	3	3	4	2	4	3	3	3	4	3	6	2	3	4	3	3	2	2	2	3	2	2	1	2	3	1	1	1	1
1	44	170	85	4	2	1	6	5	5	5	5	5	3	3	2	2	3	3	3	3	5	4	2	4	2	5	3	3	3	4	6	2	2	5	3	3	2	2	2	3	3	2	3	3	2	1	2	1	2
2	23	155	56	2	2	3	5	4	3	5	6	3	5	5	4	2	3	2	3	2	3	3	2	4	1	1	1	3	3	1	7	1	3	3	2	2	2	2	2	3	3	2	2	4	2	1	2	1	2
2	35	160	53	2	2	3	5	2	6	7	7	7	7	5	5	1	5	4	7	7	4	4	3	4	4	4	2	5	5	4	7	2	4	2	5	3	2	3	2	1	2	3	2	2	3	1	1	2	2
1	42	182	80	2	2	1	5	7	1	2	5	2	4	2	5	3	2	1	2	3	2	2	2	2	1	1	2	1	1	1	3	1	2	3	3	2	2	3	1	2	3	2	2	3	3	2	1	2	1
2	21	163	60	4	1	4	6	6	4	4	6	6	6	4	6	2	5	4	3	4	3	7	7	7	2	4	2	5	5	2	6	5	4	5	4	3	2	3	3	2	2	3	2	2	3	2	1	2	1
2	44	172	85	3	2	1	7	2	7	6	7	7	7	7	6	3	5	7	3	3	3	3	3	3	5	5	4	4	4	2	7	6	5	7	7	3	2	3	3	1	1	4	2	2	3	2	1	2	1
2	58	158	93	2	1	4	7	2	5	5	6	6	6	2	3	1	2	4	7	6	4	4	6	5	4	7	4	4	4	7	5	4	5	5	7	4	2	2	3	2	3	3	2	3	3	2	1	2	2
2	36	168	65	4	2	1	5	5	2	4	4	3	3	2	3	4	3	3	3	2	2	2	2	2	2	2	2	2	2	2	2	2	2	2	3	2	2	3	2	3	3	2	3	3	2	2	2	2	2
2	20	170	50	2	1	4	5	3	4	6	5	6	6	5	5	4	5	4	2	4	3	3	5	4	2	3	3	3	3	3	6	4	5	5	4	3	1	4	4	1	1	4	2	1	4	2	1	2	1
2	47	153	61	2	1	2	5	5	4	3	5	3	3	4	3	3	3	3	3	2	2	2	3	2	2	2	2	2	3	2	3	2	2	3	3	2	3	3	2	2	3	2	2	3	2	2	2	2	2
2	42	160	56	3	1	4	5	2	5	5	6	6	6	5	5	3	5	7	3	3	3	3	3	3	3	3	3	3	3	3	7	3	3	3	4	3	1	2	2	2	2	3	2	2	3	1	1	2	2
1	37	170	88	2	1	3	6	4	3	4	4	4	4	4	4	4	4	4	4	4	3	4	4	4	4	4	4	5	4	3	3	2	3	3	3	3	3	2	2	3	3	3	3	3	2	2	1	2	2
2	34	152	52	3	1	1	5	2	5	5	7	7	7	5	2	1	3	4	4	2	3	4	2	2	3	3	3	2	4	4	7	2	4	6	4	2	2	3	2	2	2	2	2	3	2	2	2	2	2
2	63	153	69	3	2	3	7	6	5	4	5	5	5	2	1	1	1	1	3	6	2	1	3	1	3	7	2	2	3	7	2	2	4	3	5	2	4	1	1	3	4	1	3	3	1	1	1	2	1
2	26	154	55	4	2	1	5	3	5	2	5	2	5	4	2	2	4	2	3	3	2	4	3	5	3	3	2	1	4	2	5	2	3	5	3	3	1	3	3	2	2	3	1	2	3	2	1	2	1
2	43	158	74	3	2	1	6	2	3	5	2	5	7	6	5	1	6	5	3	6	7	3	7	2	6	3	3	3	7	3	7	2	6	4	7	3	1	3	3	1	2	2	2	3	1	2	1	2	1
2	22	158	68	2	1	1	6	1	6	5	7	6	5	5	2	2	4	2	3	1	2	3	2	2	1	1	1	1	1	1	7	3	6	6	7	3	1	4	3	1	2	3	1	1	3	2	1	2	1
1	54	173	78	2	2	1	5	5	4	1	3	1	1	1	1	3	1	1	1	1	1	1	1	1	1	3	1	1	1	1	1	1	1	1	1	2	3	3	1	3	4	3	4	4	3	1	2	1	2
2	39	158	58	2	1	4	5	7	1	1	7	1	2	1	1	2	1	2	2	1	2	6	2	4	1	3	1	1	1	1	6	1	1	2	3	1	4	1	2	4	4	2	2	4	1	1	2	1	2
2	58	143	47	3	2	4	5	6	4	4	5	2	4	1	1	5	2	4	4	3	3	2	3	4	3	4	2	2	2	2	3	3	3	5	3	2	3	1	1	3	4	1	2	3	2	1	2	1	2
2	71	154	66	4	1	3	6	6	4	2	5	2	5	2	2	2	4	5	4	2	2	4	3	3	3	3	3	2	3	2	3	1	4	4	4	2	3	2	2	2	3	2	1	3	3	1	1	1	2
2	52	154	60	3	2	2	6	4	5	4	5	5	5	4	3	3	3	4	3	2	3	4	3	2	2	3	4	2	2	2	4	2	3	5	3	2	3	3	2	2	3	3	2	3	2	1	2	2	1
2	56	158	73	4	2	4	6	2	2	2	5	2	4	3	2	3	1	2	3	3	2	2	2	2	4	2	2	2	2	2	2	2	2	3	3	2	3	2	2	3	3	3	2	3	2	1	2	2	2
2	50	158	66	3	2	1	7	6	2	4	7	6	6	5	5	2	6	4	6	6	1	3	5	7	5	6	2	3	7	3	6	4	6	7	6	3	2	2	2	2	2	3	2	1	3	1	1	1	2
2	45	158	60	3	2	1	6	5	3	2	5	2	2	2	2	5	3	2	4	4	2	3	2	2	2	3	2	2	2	3	3	2	2	2	3	2	2	3	2	3	2	3	2	3	2	2	1	2	1
1	28	164	68	4	2	1	6	5	5	7	6	6	5	5	3	2	5	3	3	3	2	6	2	5	2	5	6	5	5	5	7	2	4	4	3	3	3	1	1	3	4	1	3	3	2	1	1	1	2
2	56	153	58	2	2	4	6	4	4	5	5	3	5	2	3	3	2	4	3	5	2	3	2	4	2	3	2	4	3	3	4	2	3	5	4	3	3	2	2	3	3	2	3	3	2	1	2	1	2
2	23	150	50	3	1	4	5	4	5	6	7	7	7	6	6	2	5	7	5	5	5	4	4	4	3	3	4	4	4	4	6	5	6	6	6	3	2	3	2	2	2	3	2	3	3	1	1	2	2
2	62	157	62	2	2	4	6	2	5	3	5	2	5	2	2	2	2	2	4	3	3	3	3	4	3	3	2	2	2	3	3	2	2	3	3	3	3	2	2	2	3	3	3	3	3	1	2	2	2
2	32	156	56	4	2	1	5	2	2	2	2	2	2	2	2	3	2	2	4	2	2	2	2	2	2	2	2	2	2	2	2	2	2	2	2	2	3	2	2	3	3	2	3	3	2	1	1	1	2
2	23	154	49	3	2	3	5	4	4	3	5	4	4	4	4	3	3	3	2	2	2	2	2	2	2	2	1	1	2	2	3	1	2	3	2	3	3	3	2	2	3	3	3	3	3	2	1	2	1
2	20	165	63	4	1	4	5	4	5	5	5	6	6	4	5	2	4	6	6	3	3	3	3	3	3	3	3	4	4	3	6	2	3	5	4	3	2	3	2	2	2	2	1	3	3	2	1	2	1
2	49	152	63	3	1	1	5	4	5	3	5	6	3	5	4	2	4	4	2	3	1	3	5	4	4	4	2	3	1	3	6	2	4	5	4	2	3	2	2	3	3	2	2	3	3	1	1	2	1
2	33	159	59	1	2	2	5	3	5	4	5	4	5	3	2	3	5	1	3	3	3	2	2	4	2	3	2	3	3	3	3	2	3	3	3	2	3	2	2	3	3	2	2	3	2	1	2	1	2
1	56	172	104	2	2	1	6	5	4	2	6	2	4	3	4	3	4	4	4	3	2	3	3	2	3	4	2	2	3	3	3	2	2	2	4	2	3	3	3	2	3	2	2	3	3	1	2	2	2
1	40	164	65	2	1	1	5	5	3	2	4	1	1	2	1	2	1	1	1	1	2	4	2	3	1	2	1	1	1	1	1	1	1	3	1	3	2	3	2	2	3	2	2	2	2	1	2	2	2
2	28	160	67	4	1	1	5	5	2	4	6	2	4	3	2	3	3	3	3	1	4	2	1	4	1	2	1	2	3	2	3	1	2	4	3	3	3	2	2	3	3	2	3	3	2	1	2	1	2
2	24	158	50	3	1	1	5	2	5	5	6	5	5	4	3	2	6	4	5	3	3	4	2	2	3	2	2	2	4	4	5	2	3	4	6	4	2	3	2	2	3	3	2	3	3	1	1	2	2
2	51	154	60	2	1	4	5	4	4	4	5	4	4	2	4	2	4	4	2	4	3	2	3	2	2	3	2	3	3	3	2	2	3	3	3	3	3	2	2	3	3	2	2	3	3	1	2	2	2
2	38	160	53	3	2	1	5	5	2	5	5	2	2	2	2	3	2	2	4	2	3	2	2	3	2	2	3	1	1	1	3	2	2	3	2	2	3	2	2	3	3	2	2	3	2	1	2	1	2
2	31	158	48	4	2	1	5	5	2	5	5	5	5	2	2	3	2	2	4	4	3	2	2	2	2	3	2	2	3	3	7	2	2	5	4	2	2	2	3	3	2	2	2	3	2	1	2	1	1
2	20	161	60	2	1	4	6	1	7	7	7	7	7	7	3	1	7	7	7	7	1	1	7	3	7	7	7	7	7	7	7	7	7	7	7	4	1	4	4	1	1	4	4	1	4	2	1	2	1
2	27	157	52	4	1	1	5	4	4	5	4	5	5	4	4	3	4	4	4	3	1	3	1	2	1	1	1	1	1	1	4	1	2	3	1	3	1	3	3	2	2	3	2	2	2	2	2	2	2
1	51	176	79	2	2	1	5	5	5	5	6	5	5	2	2	2	3	5	4	3	3	4	3	6	2	3	2	2	2	2	4	2	2	3	3	3	3	3	2	3	3	2	2	2	2	1	2	1	2
2	44	157	54	2	2	2	5	4	5	2	6	2	4	2	2	2	2	2	3	1	3	2	2	2	2	3	3	2	2	2	5	1	1	4	1	3	3	3	2	3	3	2	3	3	2	1	2	1	2
2	25	160	53	3	2	2	5	2	5	5	6	6	7	6	2	1	5	5	3	1	3	6	3	4	5	3	2	3	3	2	7	5	3	4	5	3	1	3	1	2	3	2	1	1	2	1	1	2	2
2	27	153	68	2	1	1	6	3	6	7	7	5	7	7	7	4	5	4	3	2	3	5	6	3	3	3	1	3	6	5	7	5	6	7	7	3	1	3	2	3	2	4	1	1	3	2	1	1	1
2	26	152	80	2	1	3	6	1	5	5	4	5	5	4	3	5	2	6	3	4	3	5	2	7	3	3	2	3	4	3	5	5	3	3	6	3	2	4	3	2	2	3	2	2	3	2	1	2	1
2	35	154	56	4	2	3	5	5	6	3	5	6	5	2	2	2	4	2	3	2	1	2	1	1	1	4	1	1	2	4	3	1	3	1	3	2	1	3	3	2	2	3	2	3	1	1	1	1	2
2	23	150	48	4	1	1	5	2	3	6	7	5	6	7	2	2	2	7	4	2	7	4	6	5	3	1	1	4	7	1	7	2	4	2	2	3	3	3	2	2	2	4	3	3	3	2	1	2	2
2	30	154	65	2	2	2	6	5	1	5	7	5	6	5	5	1	7	1	5	7	6	7	3	7	7	5	1	3	4	6	7	1	5	7	7	3	1	2	3	1	1	3	1	1	3	1	1	2	1
2	27	158	53	2	1	1	5	3	5	5	3	5	5	4	3	2	2	3	3	4	2	3	3	3	2	3	2	2	3	3	4	3	3	3	4	2	2	3	3	3	3	3	2	2	2	1	2	2	1
[truncated: 43 more columns]

## Sheet: layout
GENDER	1=male, 2=female
AGE	(years old)
HEIGHT	(cm)
WEIGHT	(kg)
EDUCATION	1=Elementary school, 2=junior high school, 3=High school, 4=College, 5=University, 6=Graduate school
MARRIED	1=Not married, 2=Married
EMPLOYMENT	1=Full-time worker, 2=Part-time worker, 3=Unemployed, 4=Others
SQ	Screening Question (details in Appendix 1)
Q1S1-Q1S11	Weight Bias Internalization Scale in baseline survey
Q2S1-Q2S17	Obesity and Weight Loss Quality of Life Questionnaire
Q3S1-Q3S10	Rosenberg Self-Esteem Scale
Q4S1-Q4S16	General Self-Efficacy Scale
Q5S1-Q5S20	Center for Epidemiologic Studies Depression Scale
NQ1S1-NQ1S11	Weight Bias Internalization Scale in follow-up survey
